# Supplementary material for: miRNA-dependent target regulation: functional characterization of single-nucleotide polymorphisms identified in genome-wide association studies of Alzheimer’s disease
Source: Alzheimers Res Ther. 2016 May 24;8:20. doi: 10.1186/s13195-016-0186-x (PMC4878064; doi:10.1186/s13195-016-0186-x)
Supplement: Additional file 1: Table S1. — Primers used for cloning and mutagenesis of the 3′-UTRs of FERMT2, MS4A2, MS4A6A and NUP160. A summary of the base composition of the primers used for cloning and mutagenesis of the indicated gene 3′-UTRs. The mutated sites are the underlined bases. The purpose and direction of each primer are given. (XLS 21 kb) [file 13195_2016_186_MOESM1_ESM.xls]

## Sheet: Feuille1
Additional Table 1: Primers used for cloning and mutagenesis of the 3'UTRs of FERMT2, MS4A2, MS4A6A and NUP160.
Gene	Asseccion number	Primer sequence	Purpose	Direction
MS4A6A	NM_152852	GAAAAAAGGGAGAAATATTAATCAGAAAGTTGATTCTTAT	Cloning	Forward Primer
MS4A6A	NM_152852	GCACTCAAAAATTTTATTTTGAAGCCAGCTAC	Cloning	Reverse Primer
MS4A6A	NM_152852	CAGAAAACTAGACAGCATGATCATTCAATGG	Mutagenesis	Forward Primer
MS4A6A	NM_152852	CCATTGAATGATCATGCTGTCTAGTTTTCTG	Mutagenesis	Reverse Primer
MS4A2	NM_001256916,NM_000139	CCTTTTATAGTACGCCCACCTCAG	Mutagenesis	Forward Primer
MS4A2	NM_001256916,NM_000139	CTGAGGTGGGCGTACTATAAAAGG	Mutagenesis	Reverse Primer
FERMT2	NM_006832,NM_001134999	GCTCTAGAATAGGAATACTGTTTAATGAAACTCCACGG	Sub-Cloning	Forward Primer
FERMT2	NM_006832,NM_001134999	GCTCTAGATATTAAATAAAAGTTTTGCTTTTATTTAAAATAAAATGCATTTATACAGTC	Sub-Cloning	Reverse Primer
FERMT2	NM_006832,NM_001134999	CTTGAATTTGGCACACATTCCTTAGGG	Mutagenesis	Forward Primer
FERMT2	NM_006832,NM_001134999	CCCTAAGGAATGTGTGCCAAATTCAAG	Mutagenesis	Reverse Primer
NUP160	NM_015231	GCTCTAGATTTGGATTGTCACCTAGCCTTTGTAACC	Sub-Cloning	Forward Primer
NUP160	NM_015231	GCTCTAGATTGTTAATTAAAGTATATAATGTAAATATGGTATTGAAAGTATAAAAATTAAAG	Sub-Cloning	Reverse Primer
NUP160	NM_015231	CTTTTAAGGAAACAATCTCTATACTACTTGCTTG	Mutagenesis	Forward Primer
NUP160	NM_015231	CAAGCAAGTAGTATAGAGATTGTTTCCTTAAAAG	Mutagenesis	Reverse Primer
