# Supplementary material for: miRNA-dependent target regulation: functional characterization of single-nucleotide polymorphisms identified in genome-wide association studies of Alzheimer’s disease
Source: Alzheimers Res Ther. 2016 May 24;8:20. doi: 10.1186/s13195-016-0186-x (PMC4878064; doi:10.1186/s13195-016-0186-x)
Supplement: Additional file 2: Table S2. — PolymiRTSs and the corresponding target genes and miRNAs identified in silico. A summary of the genes, PolymiRTSs, SNP major and minor alleles relative to 3′-UTR strand and their MAF (reported in the EUR panel of the 1000 Genomes database), the targeting miRNAs, and the predicted consequences. (XLS 33 kb) [file 13195_2016_186_MOESM2_ESM.xls]

## Sheet: Sheet1
Additional Table 2: PolymiRTSs and the corresponding target genes and miRNAs identified in silico.
Gene	PolymiRTs	Minor/Major Allele	MAF	miRNA	PolymiRTs Consequence
ABCA7	rs2242437	G/C	0.2823	hsa-miR-3177-3p	Disruption perfect seed
ACP2	rs10838677	A/G	0.0396	hsa-miR-1184	Disruption perfect seed
AP2A2	rs1128419	G/A	0.4433	hsa-miR-6816-5p	Site type change
APOBEC2	rs6938220	T/C	0.1253	hsa-miR-6731-5p	Disruption perfect seed
APOBEC2	rs6938220	T/C	0.1253	hsa-miR-6871-5p	Disruption perfect seed
APOBEC2	rs6938220	T/C	0.1253	hsa-miR-8085	Disruption perfect seed
AURKA	rs34189236	A/G	0.0303	hsa-miR-30e-3p	Creation perfect seed
AURKA	rs34189236	A/G	0.0303	hsa-miR-30a-3p	Creation perfect seed
BRD2	rs114005925	T/C	0.0554	hsa-miR-24-2-5p	Score change
C1QBP	rs1050461	C/T	0.2599	hsa-miR-4774-5p	Creation perfect seed
CHRNA2	rs2280375	T/C	0.1425	hsa-miR-6863	Disruption perfect seed
CR2	rs9429940	T/C	0.1398	hsa-miR-4753-5p	Disruption perfect seed
CSTF1	rs117639398	T/C	0.0277	hsa-miR-383-5p	Creation perfect seed
CSTF1	rs7806	T/C	0.2441	hsa-miR-3978	Creation perfect seed
DHX33	rs2074437	G/A	0.0765	hsa-miR-4718	Disruption perfect seed
FERMT2	rs7143400	T/G	0.091	hsa-miR-4504	Creation perfect seed
GPR111	rs2282338	G/A	0.3813	hsa-miR-95-3p	Creation perfect seed
HLA-DOB	rs11244	T/C	0.2836	hsa-miR-4260	Disruption perfect seed
HLA-DQA1	rs9272954	A/C	0.19	hsa-miR-4490	Creation perfect seed
HLA-DQA1	rs1130126	C/G	0.2375	hsa-miR-3181	Disruption perfect seed
HLA-DQA1	rs3208169	G/A	0.1953	hsa-miR-449b-3p	Creation perfect seed
HLA-DQA1	rs1048726	T/A	0.4855	hsa-miR-1270	Site type change
HLA-DQA1	rs36216571	T/C	0.058	hsa-miR-3074-3p	Creation perfect seed
HLA-DQA1	rs9272983	T/C	0.2296	hsa-miR-215-3p	Disruption perfect seed
HLA-DQA1	rs9272970	T/C	0.2507	hsa-miR-1324	Creation perfect seed
HLA-DQA1	rs9272984	G/A	0.2309	hsa-miR-215-3p	Disruption perfect seed
HLA-DQA1	rs1142429	T/C	0.1583	hsa-miR-4459	Disruption perfect seed
HLA-DQA1	rs9272951	C/A	0.2639	hsa-miR-7854-3p	Creation perfect seed
HLA-DQA1	rs1130148	T/C	0.1939	hsa-miR-4689	Creation perfect seed
HLA-DQA1	rs9272976	A/G	0.4512	hsa-miR-182-3p	Disruption perfect seed
HLA-DQA1	rs9272954	A/C	0.19	hsa-miR-204-3p	Disruption perfect seed
HLA-DQA1	rs9272954	A/C	0.19	hsa-miR-5093	Disruption perfect seed
HLA-DQA1	rs1130126	C/G	0.2375	hsa-miR-6845-5p	Creation perfect seed
HLA-DQB1	rs1130420	T/C	0.3391	hsa-miR-6819-5p	Disruption perfect seed
HLA-DQB1	rs3210176	G/A	0.2876	hsa-miR-6819-5p	Disruption perfect seed
HLA-DQB1	rs1063345	C/T	0.4472	hsa-miR-3609	Disruption perfect seed
HLA-DQB1	rs9273459	T/C	0.1161	hsa-miR-6819-5p	Disruption perfect seed
HLA-DRB1	rs3205684	A/G	0.0198	hsa-miR-4695-5p	Creation perfect seed
HLA-DRB1	rs116358897	T/C	0.2361	hsa-miR-3190-3p	Disruption perfect seed
HLA-DRB1	rs182030800	G/A	0.0158	hsa-miR-6850-5p	Creation perfect seed
HLA-DRB1	rs1060081	G/A	0.2546	hsa-miR-3190-3p	Site type change
HLA-DRB1	rs182030800	G/A	0.0158	hsa-miR-3190-3p	Disruption perfect seed
HLA-DRB5	rs151002802	C/A	0.3087	hsa-miR-4324	Site type change
HLA-DRB5	rs182782374	G/C	0.2968	hsa-miR-4324	Disruption perfect seed
KIAA0101	rs141443755	C/G	0.0106	hsa-miR-9-3p	Creation perfect seed
LINC00461	rs3814424	A/G	0.1689	hsa-miR-6810-3p	Disruption perfect seed
LINC00461	rs3814424	A/G	0.1689	hsa-miR-767-3p	Creation perfect seed
LINC00461	rs3814424	A/G	0.1689	hsa-miR-6801-3p	Disruption perfect seed
MS4A2	rs2847655	C/T	0.4274	hsa-miR-3945	Disruption perfect seed
MS4A2	rs512555	T/C	0.0343	hsa-miR-4742-5p	Creation perfect seed
MS4A2	rs2847655	C/T	0.4274	hsa-miR-585-3p	Creation perfect seed
MS4A6A	rs610932	A/C	0.4446	hsa-miR-626	Disruption perfect seed
MS4A6A	rs610932	A/C	0.4446	hsa-miR-6888-3p	Creation perfect seed
MS4A6A	rs610932	A/C	0.4446	hsa-miR-6876-3p	Disruption perfect seed
MTCH2	rs79845520	T/C	0.0567	hsa-miR-7111-5p	Disruption perfect seed
MTCH2	rs79845520	T/C	0.0567	hsa-miR-4723-5p	Disruption perfect seed
MTCH2	rs79845520	T/C	0.0567	hsa-miR-5698	Disruption perfect seed
NUP160	rs9909	C/G	0.3562	hsa-miR-3976	Creation perfect seed
POLR2L	rs3059	G/A	0.3311	hsa-miR-6727-5p	Creation perfect seed
PSMC6	rs6696	T/C	0.4248	hsa-miR-192-3p	Disruption perfect seed
RPAIN	rs1050390	A/G	0.2612	hsa-miR-597-5p	Creation perfect seed
RPAIN	rs1050456	G/A	0.2599	hsa-miR-2113	Site type change
RTFDC1	rs6999	G/A	0.4472	hsa-miR-181d-3p	Creation perfect seed
SCARA3	rs1036707	C/T	0.0712	hsa-miR-4746-3p	Creation perfect seed
SCARA3	rs1036710	T/C	0.0712	hsa-miR-4657	Disruption perfect seed
SCARA3	rs1036710	T/C	0.0712	hsa-miR-3138	Disruption perfect seed
SFRP4	rs148977083	C/T	0.0119	hsa-miR-4528	Disruption perfect seed
SLC24A4	rs12888354	G/A	0.4697	hsa-miR-3180-3p	Creation perfect seed
SLC24A4	rs4900132	G/A	0.1649	hsa-miR-3605-3p	Disruption perfect seed
SLC24A4	rs12888354	G/A	0.4697	hsa-miR-3180	Creation perfect seed
SLC25A11	rs1060431	T/C	0.0805	hsa-miR-4436a	Creation perfect seed
SLC25A11	rs75322286	A/T	0.0185	hsa-miR-548ah-3p	Disruption perfect seed
SLC25A11	rs75322286	A/T	0.0185	hsa-miR-3925-3p	Creation perfect seed
SLC25A11	rs75322286	A/T	0.0185	hsa-miR-548am-3p	Disruption perfect seed
SNX1	rs150714696	G/A	0.0607	hsa-miR-1205	Site type change
SQSTM1	rs61742526	A/G	0.0132	hsa-miR-3138	Disruption perfect seed
STAG3	rs12056000	A/G	0.2309	hsa-miR-3911	Site type change
TAP2	rs73738919	G/A	0.029	hsa-miR-6858-5p	Site type change
TAP2	rs73410773	T/C	0.0673	hsa-miR-489-3p	Creation perfect seed
TAP2	rs55781756	T/C	0.1148	hsa-miR-8052	Disruption perfect seed
TAP2	rs73738919	G/A	0.029	hsa-miR-4689	Site type change
TAP2	rs73410775	G/A	0.066	hsa-miR-4271	Site type change
TAP2	rs73738912	G/C	0.029	hsa-miR-6770-5p	Disruption perfect seed
TREM1	rs115985878	C/T	0.0699	hsa-miR-15a-5p	Disruption perfect seed
TREM1	rs115985878	C/T	0.0699	hsa-miR-6838-5p	Disruption perfect seed
TREM1	rs115985878	C/T	0.0699	hsa-miR-195-5p	Disruption perfect seed
TREM1	rs115985878	C/T	0.0699	hsa-miR-6509-5p	Disruption perfect seed
TREM1	rs115985878	C/T	0.0699	hsa-miR-424-5p	Disruption perfect seed
TREM1	rs115985878	C/T	0.0699	hsa-miR-15b-5p	Disruption perfect seed
TREM1	rs115985878	C/T	0.0699	hsa-miR-6815-5p	Creation perfect seed
TREM1	rs115985878	C/T	0.0699	hsa-miR-16-5p	Disruption perfect seed
TREM1	rs115985878	C/T	0.0699	hsa-miR-6865-5p	Creation perfect seed
TREML2	rs3088370	G/A	0.3522	hsa-miR-5589-3p	Creation perfect seed
TREML4	rs17644411	A/G	0.1174	hsa-miR-6894-3p	Creation perfect seed
TREML4	rs11753659	A/C	0.4327	hsa-miR-1243	Disruption perfect seed
TRIM4	rs2572009	T/C	0.4525	hsa-miR-3145-3p	Creation perfect seed
TRPM7	rs2630	G/A	0.4129	hsa-miR-219a-5p	Disruption perfect seed
TRPM7	rs2630	G/A	0.4129	hsa-miR-4782-3p	Disruption perfect seed
WDR18	rs3177032	G/A	0.1253	hsa-miR-6729-3p	Creation perfect seed
