# Supplementary material for: miRNA-dependent target regulation: functional characterization of single-nucleotide polymorphisms identified in genome-wide association studies of Alzheimer’s disease
Source: Alzheimers Res Ther. 2016 May 24;8:20. doi: 10.1186/s13195-016-0186-x (PMC4878064; doi:10.1186/s13195-016-0186-x)
Supplement: Additional file 3: Table S3. — Other miRNA targeting sites identified by less stringent analysis near rs7143400-C/G, rs2847655-T/C, rs610923-C/A and rs9909-G/C. A summary of the genes, PolymiRTSs, effects of minor alleles, targeting miRNAs and miRNA expression alterations observed in AD (when available; refer to the cited references). The grayed miRNAs were also found in the stringent screening described in Fig. 2a in the main text. (XLS 23 kb) [file 13195_2016_186_MOESM3_ESM.xls]

## Sheet: Sheet1
Additional Table 3: Other miRNA targeting sites identified by less stringent analysis near rs7143400-C/G, rs2847655-T/C, rs610923-C/A and rs9909-G/C.
Gene	PolymiRTs	Effect of minor allele	Targeting miRNA	miRNA alteration in AD	References
FERMT2	rs7143400-G/T	Score change	hsa-miR-4521	-
FERMT2	rs7143400	Score change	hsa-miR-6851-3p	-
FERMT2	rs7143400	Score change	hsa-miR-206	Not Altered	27, 28, 29
FERMT2	rs7143400	Score change	hsa-miR-1	Not Altered	28, 30, 29
FERMT2	rs7143400	Score change	hsa-miR-30a-3p	Ambiguous	27, 28, 32, 29, 30
FERMT2	rs7143400	Creation perfect seed	hsa-miR-4504	-
FERMT2	rs7143400	Creation perfect seed	hsa-miR-6818-5p	-
MS4A2	rs2847655-T/C	Score change	hsa-miR-654-5p	Not Altered	30
MS4A2	rs2847655	Score change	hsa-miR-6134	-
MS4A2	rs2847655	Score change	hsa-miR-541-3p	-
MS4A2	rs2847655	Score change	hsa-miR-4289	-
MS4A2	rs2847655	Score change	hsa-miR-7854-3p	-
MS4A2	rs2847655	Score change	hsa-miR-544b	-
MS4A2	rs2847655	Disruption perfect seed	hsa-miR-3945	-
MS4A2	rs2847655	Creation perfect seed	hsa-miR-585-3p	-
MS4A6A	rs610932-C/A	Score change	hsa-miR-3121-5p	-
MS4A6A	rs610932	Score change	hsa-miR-6837-3p	-
MS4A6A	rs610932	Score change	hsa-miR-4679
MS4A6A	rs610932	Disruption perfect seed	hsa-miR-626	-
MS4A6A	rs610932	Disruption perfect seed	hsa-miR-6876-3p	-
MS4A6A	rs610932	Creation perfect seed	hsa-miR-6888-3p	-
MS4A6A	rs610932	Creation perfect seed	hsa-miR-4743-3p	-
MS4A6A	rs610932	Creation perfect seed	hsa-miR-4778-5p	-
NUP160	rs9909-G/C	Score change	hsa-miR-5697	-
NUP160	rs9909	Disruption perfect seed	hsa-miR-1185-2-3p	-
NUP160	rs9909	Disruption perfect seed	hsa-let-7f-2-3p	-
NUP160	rs9909	Disruption perfect seed	hsa-miR-1185-1-3p	Down Regulated	33, 30
NUP160	rs9909	Creation perfect seed	hsa-miR-5186	-
NUP160	rs9909	Creation perfect seed	hsa-miR-3976	-
